# Supplementary material for: Getting help from the extended family: identification and genetic characterisation of novel resistance to Globodera pallida ‘Oberlangen’ in wild Solanum species
Source: Mol Breed. 2025 Jul 22;45(8):63. doi: 10.1007/s11032-025-01582-0 (PMC12283489; doi:10.1007/s11032-025-01582-0)
Supplement: Supplementary file 2 — Supplementary file2 (XLSX 200 KB) [file 11032_2025_1582_MOESM2_ESM.xlsx]

## Sheet: table_S1
	Phenotypic Data		SNP Genotyping
clone	rel. Susc. (%)		PotVar0024727	solcap_snp_c1_3789	PotVar0117119	PotVar0089818	PotVar0125852	PotVar0085295	solcap_snp_c2_43535
Désirée	100		NA	NA	NA	NA	NA	NA	NA
Amanda	16.3673		NA	NA	NA	NA	NA	NA	NA
S5A_gop15	22.8741		BB	BB	AA	BB	AB	AA	AB
S5A_gop16	0.765306		BB	AB	AB	AB	BB	AB	BB
S5A_gop19	1.87075		AB	AB	AB	AB	BB	AB	BB
S5A_gop20	8.33333		BB	BB	AA	BB	AB	AA	AB
S5A_gop21	4.67687		BB	BB	AA	BB	AB	AA	AB
S5A_gop25	1.70068		AB	AB	AB	AB	BB	AB	BB
S5A_gop27	1.02041		AB	AB	AB	AB	BB	AB	BB
S5A_gop29	2.04082		BB	BB	AA	BB	AB	AA	AB
S5A_gop3	0		BB	BB	AA	BB	AB	AA	AB
S5A_gop33	12.0748		BB	BB	AA	BB	AB	AA	AB
S5A_gop34	34.4388		BB	BB	AA	BB	AB	AA	AB
S5A_gop35	0.085034		AB	AB	AB	AB	BB	AB	BB
S5A_gop37	3.7415		AB	AB	AB	AB	BB	AB	BB
S5A_gop40	8.33333		BB	BB	AA	BB	AB	AA	AB
S5A_gop42	9.94898		AB	AB	AB	AB	BB	AB	BB
S5A_gop43	4.59184		BB	BB	AA	BB	AB	AA	AB
S5A_gop48	15.8163		BB	BB	AA	BB	AB	AA	AB
S5A_gop50	1.02041		AB	AB	AB	AB	BB	AB	BB
S5A_gop52	1.27551		AB	AB	AB	AB	BB	AB	BB
S5A_gop53	0.765306		NA	NA	NA	NA	NA	NA	NA
S5A_gop58	7.9932		BB	BB	AA	BB	AB	AA	AB
S5A_gop59	12.1599		BB	BB	AA	BB	AB	AA	AB
S5A_gop61	7.48299		BB	BB	AA	BB	AB	AA	AB
S5A_gop67	2.38095		BB	BB	AA	BB	AB	AA	AB
S5A_gop68	0		AB	AB	AB	AB	BB	AB	BB
S5A_gop69	1.70068		AB	AB	AB	AB	BB	AB	BB
S5A_gop70	1.10544		AB	AB	AB	AB	BB	AB	BB
S5A_gop71	1.44558		AB	AB	AB	BB	AB	AA	AB
S5A_gop78	3.40136		AB	AB	AB	AB	BB	AB	BB
S5A_gop79	5.78231		BB	BB	AA	BB	AB	AB	BB
S5A_gop82	0		AB	AB	AB	AB	BB	AB	BB
S5A_gop86	5.86735		BB	BB	AA	BB	AB	AA	AB
S5A_gop90	0.935374		AB	AB	AB	AB	BB	AB	BB

## Sheet: table_S2
	Phenotypic Data								SNP Genotyping
	exp P28	exp S1	exp S3	exp S7		at least two experiments:
clone	P28_%_susc	S1_%_susc	S3_%_susc	S7_%_susc		mean_%_susc	Standard_dev		solcap_snp_c2_9002	solcap_snp_c2_9005	PotVar0040248	PotVar0132843	solcap_snp_c2_9220	solcap_snp_c1_15063
Desiree	100	100	100	100		100			NA	NA	NA	NA	NA	NA
Amanda	30	NA	NA	NA		NA			NA	NA	NA	NA	NA	NA
Cardoso	NA	28.3	46.5	43.5		NA			NA	NA	NA	NA	NA	NA
14A_hwk_01	37.7119	26.4599	46.3855	17.0398		31.8993	11.1134		BB	AB	AB	BB	AA	AB
14A_hwk_02	5.08475	16.2409	7.36278	5.47264		8.54026	4.52871		AB	BB	BB	BB	AA	AB
14A_hwk_03	44.0678	45.9854	36.4793	36.194		40.6816	4.39871		BB	AB	AB	AB	AB	AA
14A_hwk_04	5.08475	8.39416	13.253	3.35821		7.52253	3.77103		AB	BB	BB	BB	AA	AB
14A_hwk_05	14.8305	18.9781	35.3414	11.6915		20.2104	9.11014		AB	BB	BB	BB	AA	AB
14A_hwk_06	NA	24.635	NA	7.33831		15.9867	8.64836		AB	BB	BB	BB	AA	AB
14A_hwk_09	NA	19.3431	NA	12.5622		15.9526	3.39044		AB	BB	BB	BB	AA	AB
14A_hwk_10	NA	66.2409	NA	55.8458		61.0433	5.19755		NA	NA	NA	NA	NA	NA
14A_hwk_14	NA	6.20438	NA	NA		NA	NA		NA	NA	NA	NA	NA	NA
14A_hwk_15	NA	10.9489	NA	NA		NA	NA		AB	BB	BB	BB	AA	AB
14A_hwk_16	NA	5.83942	NA	6.96517		6.4023	0.562879		AB	BB	BB	BB	AA	AB
14A_hwk_18	NA	50.7299	NA	40.9204		45.8252	4.90476		NA	NA	NA	NA	NA	NA
14A_hwk_19	NA	8.94161	NA	7.33831		8.13996	0.801649		AB	BB	BB	BB	AA	AB
14A_hwk_21	21.1864	NA	NA	NA		NA	NA		BB	AB	AB	BB	AA	AB
14A_hwk_22	0.423729	NA	NA	NA		NA	NA		BB	AB	AB	AB	AB	AA
14A_hwk_24	6.35593	NA	NA	NA		NA	NA		AB	BB	BB	AB	AB	AA
14A_hwk_25	2.11864	NA	NA	NA		NA	NA		AB	BB	BB	BB	AA	AB
14A_hwk_26	5.08475	4.0146	NA	1.36816		3.48917	1.56212		AB	BB	BB	BB	AA	AB
14A_hwk_27	8.89831	8.21168	NA	8.70647		8.60548	0.289266		AB	BB	BB	BB	AA	AB
14A_hwk_28	8.47458	NA	NA	16.791		12.6328	4.15823		AB	BB	BB	BB	AA	AB
14A_hwk_29	47.8814	NA	NA	25.3731		36.6272	11.2541		BB	AB	AB	AB	AB	AA
14A_hwk_31	38.9831	2.18978	NA	NA		20.5864	18.3966		BB	AB	AB	AB	AB	AA
14A_hwk_32	2.54237	0	NA	0.995025		1.17913	1.04605		BB	AB	AB	BB	AA	AB
14A_hwk_33	20.7627	10.9489	NA	20.5224		17.4113	4.57068		BB	AB	AB	AB	AB	AA
14A_hwk_34	25.4237	20.8029	NA	19.2786		21.8351	2.61275		BB	AB	AB	BB	AA	AB
14A_hwk_35	8.89831	NA	NA	NA		NA	NA		BB	AB	AB	AB	AB	AA
14A_hwk_36	39.4068	55.4745	NA	39.1791		44.6868	7.6286		BB	AB	AB	AB	AB	AA
14A_hwk_37	41.1017	39.0511	NA	53.4826		44.5451	6.37495		BB	AB	AB	AB	AB	AA
14A_hwk_38	10.5932	3.28467	NA	4.47761		6.1185	3.20137		AB	BB	BB	BB	AA	AB
14A_hwk_39	27.1186	22.4453	NA	13.5572		21.0404	5.62485		AB	BB	BB	BB	AA	AB
14A_hwk_40	12.7119	NA	NA	NA		NA	NA		BB	AB	AB	AB	AB	AA
14A_hwk_41	30.5085	11.8613	NA	45.1493		29.173	13.6225		BB	AB	AB	AB	AB	AA
14A_hwk_43	35.5932	29.1971	NA	54.8507		39.8803	10.903		AB	BB	BB	AB	AB	AA
14A_hwk_44	5.08475	5.29197	NA	9.95025		6.77566	2.24637		AB	BB	BB	BB	AA	AA
14A_hwk_45	20.339	NA	NA	NA		NA	NA		AB	BB	BB	BB	AA	AB
14A_hwk_46	11.0169	NA	NA	NA		NA	NA		AB	BB	BB	BB	AA	AB
14A_hwk_48	16.5254	NA	NA	NA		NA	NA		AB	BB	BB	BB	AA	AB
14A_hwk_49	48.3051	13.5036	NA	32.3383		31.3823	14.2237		AB	BB	BB	AB	AB	AA
14A_hwk_50	9.32203	3.64964	NA	8.70647		7.22605	2.54136		AB	BB	BB	BB	AA	AB
14A_hwk_51	15.678	NA	NA	NA		NA	NA		BB	AB	AB	AB	AB	AA
14A_hwk_52	28.3898	25.5474	NA	22.5124		25.4832	2.39987		AB	BB	BB	AB	AB	AA
14A_hwk_53	NA	8.0292	NA	NA		NA	NA		NA	NA	NA	NA	NA	NA
14A_hwk_54	47.8814	NA	NA	NA		NA	NA		BB	AB	AB	AB	AB	AA
14A_hwk_55	23.7288	NA	NA	NA		NA	NA		AB	BB	BB	BB	AA	AB
14A_hwk_56	30.9322	24.0876	NA	40.796		31.9386	6.85821		AB	BB	AB	AB	AB	AA
14A_hwk_57	10.5932	NA	NA	8.83085		9.71203	0.881187		AB	BB	BB	BB	AA	AB
14A_hwk_58	55.9322	NA	NA	45.2736		50.6029	5.32929		AB	BB	AB	AB	AB	AA
14A_hwk_59	38.1356	29.7445	NA	37.1891		35.0231	3.75244		BB	AB	AB	AB	AB	AA
14A_hwk_60	56.7797	39.5985	NA	36.6915		44.3566	8.86425		BB	AB	AB	AB	AB	AA
14A_hwk_61	33.0508	4.37956	NA	0.373134		12.6012	14.5523		AB	BB	BB	BB	AA	AB
14A_hwk_62	13.9831	9.30657	NA	14.6766		12.6554	2.38486		AB	BB	BB	BB	AA	AB
14A_hwk_63	12.2881	11.1314	NA	8.08458		10.5014	1.77298		BB	AB	AB	BB	AA	AB
14A_hwk_64	13.1356	16.6058	NA	12.4378		14.0597	1.82276		AB	BB	BB	BB	AA	AB
14A_hwk_65	18.6441	14.0511	NA	12.8109		15.1687	2.50907		AB	BB	BB	BB	AA	AB
14A_hwk_66	69.0678	58.3942	NA	21.393		49.6183	20.4284		BB	AB	AB	AB	AB	AB
14A_hwk_67	35.5932	32.4818	NA	34.0796		34.0515	1.27041		BB	AB	AB	AB	AB	AA
14A_hwk_68	39.8305	30.4745	NA	52.1144		40.8065	8.8614		BB	AB	AB	AB	AB	AA
14A_hwk_69	22.0339	17.5182	NA	NA		19.7761	2.25783		AB	BB	BB	AB	AB	AA
14A_hwk_70	5.08475	5.83942	NA	3.9801		4.96809	0.763532		AB	BB	BB	BB	AA	AB
14A_hwk_71	56.7797	45.6204	NA	73.1343		58.5115	11.2991		AB	BB	BB	AB	AB	AA
14A_hwk_72	55.0847	NA	NA	NA		NA	NA		BB	AB	AB	AB	AB	AA
14A_hwk_73	51.2712	NA	NA	NA		NA	NA		BB	AB	AB	AB	AB	AA
14A_hwk_74	77.5424	44.8905	NA	59.7015		60.7115	13.3492		BB	AB	AB	AB	AB	AA
14A_hwk_75	0.423729	2.55474	NA	NA		1.48924	1.06551		AB	BB	BB	BB	AA	AB
14A_hwk_76	5.9322	NA	NA	NA		NA	NA		AB	BB	BB	BB	AA	AB
14A_hwk_77	NA	1.82482	NA	NA		NA	NA		NA	NA	NA	NA	NA	NA
14A_hwk_78	29.2373	20.9854	NA	37.9353		29.386	6.92058		BB	AB	AB	AB	AB	AA
14A_hwk_79	10.1695	10.9489	NA	4.97512		8.69784	2.65152		AB	BB	BB	BB	AA	AB
14A_hwk_80	2.54237	NA	NA	NA		NA	NA		BB	AB	AB	AB	AB	AA
14A_hwk_82	0	0.182482	NA	NA		0.0912409	0.0912409		BB	AB	AB	AB	AB	AB
14A_hwk_83	10.5932	NA	NA	NA		NA	NA		BB	AB	AB	AB	AB	AB
14A_hwk_84	37.2881	65.5109	NA	27.8607		43.5533	15.9963		BB	AB	AB	AB	AB	AA
14A_hwk_85	5.50847	6.75182	NA	1.86567		4.70866	2.07339		AB	BB	BB	BB	AA	AB
14A_hwk_86	1.69492	NA	NA	NA		NA	NA		AB	BB	BB	BB	AA	NA
14A_hwk_87	0	NA	NA	NA		NA	NA		BB	AB	AB	AB	AB	AA
14A_hwk_88	6.35593	9.48905	NA	8.08458		7.97652	1.28137		BB	AB	AB	AB	AB	AA
14A_hwk_89	9.32203	8.0292	NA	5.84577		7.73233	1.43462		AB	BB	BB	BB	AA	AB
14A_hwk_90	48.3051	52.0073	NA	47.6368		49.3164	1.92221		BB	AB	AB	AB	AB	AA
14A_hwk_91	33.8983	42.7007	NA	21.8905		32.8299	8.52925		BB	AB	AB	AB	AB	AA
14A_hwk_92	NA	21.1679	NA	13.4328		17.3004	3.86752		NA	NA	NA	NA	NA	NA
14A_hwk_93	NA	17.5182	NA	21.2687		19.3935	1.8752		NA	NA	NA	NA	NA	NA
14A_hwk_94	NA	34.6715	NA	NA		NA	NA		NA	NA	NA	NA	NA	NA
14A_hwk_95	NA	5.10949	NA	11.4428		8.27614	3.16665		NA	NA	NA	NA	NA	NA
14A_hwk_97	NA	66.4234	NA	44.403		55.4132	11.0102		NA	NA	NA	NA	NA	NA
14A_hwk_98	NA	11.3139	NA	4.35323		7.83355	3.48032		NA	NA	NA	NA	NA	NA
14A_hwk_102	NA	5.74818	NA	11.6915		8.71986	2.97168		NA	NA	NA	NA	NA	NA
14A_hwk_103	NA	34.854	NA	21.1443		27.9991	6.85487		NA	NA	NA	NA	NA	NA
14A_hwk_106	NA	53.1022	NA	63.6816		58.3919	5.2897		NA	NA	NA	NA	NA	NA
14A_hwk_107	NA	13.8686	NA	17.2886		15.5786	1.70997		NA	NA	NA	NA	NA	NA
14A_hwk_110	NA	35.7664	NA	32.2139		33.9902	1.77625		NA	NA	NA	NA	NA	NA
14A_hwk_117	NA	18.6131	NA	7.58706		13.1001	5.51304		NA	NA	NA	NA	NA	NA
14A_hwk_118	NA	36.1314	NA	33.5821		34.8567	1.27465		NA	NA	NA	NA	NA	NA
14A_hwk_119	NA	35.5839	NA	28.8557		32.2198	3.36411		NA	NA	NA	NA	NA	NA
14A_hwk_120	NA	2.37226	NA	NA		NA	NA		NA	NA	NA	NA	NA	NA
14A_hwk_121	NA	23.5401	NA	30.8458		27.193	3.65281		NA	NA	NA	NA	NA	NA
14A_hwk_122	NA	4.37956	NA	11.6915		8.03555	3.65599		NA	NA	NA	NA	NA	NA
14A_hwk_123	NA	3.46715	NA	15.4229		9.44502	5.97787		NA	NA	NA	NA	NA	NA
14A_hwk_124	NA	9.30657	NA	28.2338		18.7702	9.46363		NA	NA	NA	NA	NA	NA
14A_hwk_131	NA	2.91971	NA	8.70647		5.81309	2.89338		NA	NA	NA	NA	NA	NA
14A_hwk_134	NA	2.91971	NA	NA		NA	NA		NA	NA	NA	NA	NA	NA
14A_hwk_135	NA	39.5985	NA	53.7313		46.6649	7.0664		NA	NA	NA	NA	NA	NA
14A_hwk_136	NA	5.47445	NA	26.3682		15.9213	10.4469		NA	NA	NA	NA	NA	NA
14A_hwk_138	NA	24.4526	NA	32.9602		28.7064	4.25382		NA	NA	NA	NA	NA	NA
14A_hwk_140	NA	34.1241	NA	38.5572		36.3407	2.21656		NA	NA	NA	NA	NA	NA
14A_hwk_143	NA	8.39416	NA	14.6766		11.5354	3.14123		NA	NA	NA	NA	NA	NA
14A_hwk_144	NA	7.29927	NA	11.0697		9.18446	1.88519		NA	NA	NA	NA	NA	NA
14A_hwk_145	NA	48.9051	NA	18.7811		33.8431	15.062		NA	NA	NA	NA	NA	NA
14A_hwk_146	NA	43.4307	NA	42.5373		42.984	0.446672		NA	NA	NA	NA	NA	NA
14A_hwk_147	NA	11.1314	NA	6.34328		8.73734	2.39405		NA	NA	NA	NA	NA	NA
14A_hwk_149	NA	30.6569	NA	28.8557		29.7563	0.900606		NA	NA	NA	NA	NA	NA
14A_hwk_150	NA	46.8978	NA	59.9502		53.424	6.52622		NA	NA	NA	NA	NA	NA
14A_hwk_151	NA	42.5182	NA	38.4328		40.4755	2.04271		NA	NA	NA	NA	NA	NA
14A_hwk_153	NA	62.4088	NA	42.5373		52.473	9.93572		NA	NA	NA	NA	NA	NA
14A_hwk_154	NA	44.3431	NA	NA		NA	NA		NA	NA	NA	NA	NA	NA
14A_hwk_155	NA	21.1679	NA	11.0697		16.1188	5.04912		NA	NA	NA	NA	NA	NA
14A_hwk_158	NA	38.3212	NA	49.2537		43.7874	5.46628		NA	NA	NA	NA	NA	NA
14A_hwk_161	NA	29.927	NA	21.6418		25.7844	4.14261		NA	NA	NA	NA	NA	NA
14A_hwk_164	NA	31.9343	NA	17.2886		24.6114	7.32287		NA	NA	NA	NA	NA	NA
14A_hwk_167	NA	42.8832	NA	44.6517		43.7675	0.884265		NA	NA	NA	NA	NA	NA
14A_hwk_168	NA	5.29197	NA	13.6816		9.48678	4.19481		NA	NA	NA	NA	NA	NA
14A_hwk_169	NA	9.30657	NA	13.9303		11.6185	2.31189		NA	NA	NA	NA	NA	NA
14A_hwk_170	NA	5.83942	NA	10.8209		8.33016	2.49074		NA	NA	NA	NA	NA	NA
14A_hwk_181	NA	NA	8.29987	4.97512		6.6375	1.66237		NA	NA	NA	NA	NA	NA
14A_hwk_182	NA	NA	33.0656	18.1592		25.6124	7.4532		NA	NA	NA	NA	NA	NA
14A_hwk_183	NA	NA	68.8086	45.0249		56.9167	11.8918		NA	NA	NA	NA	NA	NA
14A_hwk_184	NA	NA	62.1151	38.1841		50.1496	11.9655		NA	NA	NA	NA	NA	NA
14A_hwk_185	NA	NA	48.4605	36.4428		42.4516	6.00886		NA	NA	NA	NA	NA	NA
14A_hwk_186	NA	NA	NA	15.6716		NA	NA		NA	NA	NA	NA	NA	NA
14A_hwk_187	NA	NA	NA	NA		NA	NA		NA	NA	NA	NA	NA	NA
14A_hwk_188	NA	NA	30.2544	31.4677		30.861	0.606655		NA	NA	NA	NA	NA	NA
14A_hwk_189	NA	NA	10.4418	13.5572		11.9995	1.55772		NA	NA	NA	NA	NA	NA
14A_hwk_190	NA	NA	23.9625	14.1791		19.0708	4.89171		NA	NA	NA	NA	NA	NA
14A_hwk_191	NA	NA	80.3213	56.592		68.4567	11.8646		NA	NA	NA	NA	NA	NA
14A_hwk_192	NA	NA	44.4444	28.2338		36.3391	8.10531		NA	NA	NA	NA	NA	NA
14A_hwk_193	NA	NA	27.3092	23.6318		25.4705	1.8387		NA	NA	NA	NA	NA	NA
14A_hwk_194	NA	NA	15.3949	24.2537		19.8243	4.42941		NA	NA	NA	NA	NA	NA
14A_hwk_195	NA	NA	72.9585	34.4527		53.7056	19.2529		NA	NA	NA	NA	NA	NA
14A_hwk_196	NA	NA	26.7738	20.7711		23.7725	3.00131		NA	NA	NA	NA	NA	NA
14A_hwk_197	NA	NA	61.0442	67.5373		64.2907	3.24657		NA	NA	NA	NA	NA	NA
14A_hwk_198	NA	NA	59.5716	37.8109		48.6913	10.8803		NA	NA	NA	NA	NA	NA
14A_hwk_199	NA	NA	58.5007	61.3184		59.9095	1.40887		NA	NA	NA	NA	NA	NA
14A_hwk_200	NA	NA	6.96118	10.9453		8.95323	1.99205		NA	NA	NA	NA	NA	NA
14A_hwk_201	NA	NA	35.8768	31.2189		33.5479	2.32897		NA	NA	NA	NA	NA	NA
14A_hwk_202	NA	NA	57.6975	41.6667		49.6821	8.01539		NA	NA	NA	NA	NA	NA
14A_hwk_203	NA	NA	92.905	36.6915		64.7982	28.1067		NA	NA	NA	NA	NA	NA
14A_hwk_204	NA	NA	41.7671	21.6418		31.7044	10.0626		NA	NA	NA	NA	NA	NA
14A_hwk_205	NA	NA	74.0295	42.6617		58.3456	15.6839		NA	NA	NA	NA	NA	NA
14A_hwk_206	NA	NA	29.1834	13.806		21.4947	7.68872		NA	NA	NA	NA	NA	NA
14A_hwk_207	NA	NA	76.573	42.7861		59.6795	16.8934		NA	NA	NA	NA	NA	NA
14A_hwk_208	NA	NA	33.0656	19.403		26.2343	6.83131		NA	NA	NA	NA	NA	NA
14A_hwk_209	NA	NA	65.1941	26.2438		45.7189	19.4752		NA	NA	NA	NA	NA	NA
14A_hwk_210	NA	NA	9.10308	17.5373		13.3202	4.21712		NA	NA	NA	NA	NA	NA
14A_hwk_211	NA	NA	33.7349	28.3582		31.0466	2.68837		NA	NA	NA	NA	NA	NA
14A_hwk_212	NA	NA	3.34672	5.84577		4.59625	1.24953		NA	NA	NA	NA	NA	NA
14A_hwk_213	NA	NA	79.7858	49.005		64.3954	15.3904		NA	NA	NA	NA	NA	NA
14A_hwk_214	NA	NA	39.759	18.0348		28.8969	10.8621		NA	NA	NA	NA	NA	NA
14A_hwk_215	NA	NA	98.6613	49.2537		73.9575	24.7038		NA	NA	NA	NA	NA	NA
14A_hwk_226	NA	NA	46.8541	45.6468		46.2504	0.603658		NA	NA	NA	NA	NA	NA
14A_hwk_227	NA	NA	18.2062	35.0746		26.6404	8.43423		NA	NA	NA	NA	NA	NA
14A_hwk_228	NA	NA	34.8059	18.6567		26.7313	8.07459		NA	NA	NA	NA	NA	NA
14A_hwk_229	NA	NA	7.49665	5.34826		6.42246	1.0742		NA	NA	NA	NA	NA	NA
14A_hwk_230	NA	NA	55.0201	59.204		57.112	2.09195		NA	NA	NA	NA	NA	NA
14A_hwk_231	NA	NA	22.49	13.806		18.148	4.34199		NA	NA	NA	NA	NA	NA
14A_hwk_232	NA	NA	16.0643	16.2935		16.1789	0.114638		NA	NA	NA	NA	NA	NA
14A_hwk_234	NA	NA	72.6908	45.398		59.0444	13.6464		NA	NA	NA	NA	NA	NA
14A_hwk_235	NA	NA	22.8916	31.4677		27.1796	4.28805		NA	NA	NA	NA	NA	NA
14A_hwk_236	NA	NA	57.0281	19.9005		38.4643	18.5638		NA	NA	NA	NA	NA	NA
14A_hwk_237	NA	NA	36.4123	13.9303		25.1713	11.241		NA	NA	NA	NA	NA	NA
14A_hwk_238	NA	NA	4.81928	2.73632		3.7778	1.04148		NA	NA	NA	NA	NA	NA
14A_hwk_239	NA	NA	15.7965	6.34328		11.0699	4.72662		NA	NA	NA	NA	NA	NA
14A_hwk_241	NA	NA	74.4311	36.6915		55.5613	18.8698		NA	NA	NA	NA	NA	NA
14A_hwk_242	NA	NA	51.4056	34.7015		43.0536	8.35206		NA	NA	NA	NA	NA	NA
14A_hwk_243	NA	NA	37.2155	26.7413		31.9784	5.23712		NA	NA	NA	NA	NA	NA
14A_hwk_245	NA	NA	33.1995	19.403		26.3012	6.89824		NA	NA	NA	NA	NA	NA
14A_hwk_246	NA	NA	29.4511	19.2786		24.3649	5.08627		NA	NA	NA	NA	NA	NA
				43.5323
				100.249
				3.73134
				46.1443
	3Quart%Des
	37.7119
	5.08475
	44.0678
	5.08475
	14.8305
	21.1864
	0.423729
	6.35593
	2.11864
	5.08475
	8.89831
	8.47458
	47.8814
	38.9831
	2.54237
	20.7627
	25.4237
	8.89831
	39.4068
	41.1017
	10.5932
	27.1186
	12.7119
	30.5085
	35.5932
	5.08475
	20.339
	11.0169
	16.5254
	48.3051
	9.32203
	15.678
	28.3898
	47.8814
	23.7288
	30.9322
	10.5932
	55.9322
	38.1356
	56.7797
	33.0508
	13.9831
	12.2881
	13.1356
	18.6441
	69.0678
	35.5932
	39.8305
	22.0339
	5.08475
	56.7797
	55.0847
	51.2712
	77.5424
	0.423729
	5.9322
	29.2373
	10.1695
	2.54237
	0
	10.5932
	37.2881
	5.50847
	1.69492			3Quar%Des
	0			17.0398
	6.35593			5.47264
	9.32203			36.194
	48.3051			3.35821
	33.8983			11.6915
				7.33831
				12.5622
				55.8458
				11.6915
				21.1443
				63.6816
				17.2886
				32.2139
				7.58706
				33.5821
				28.8557
				2.36318
				30.8458
				11.6915
				15.4229
				28.2338
				30.0995
				8.70647
				0.497512
				53.7313
				26.3682
				32.9602
				38.5572
				14.6766
				11.0697
				18.7811
				42.5373
				6.34328
				28.8557
				59.9502
				38.4328
				42.5373
				0.373134
				11.0697
				49.2537
				6.96517
				21.6418
				17.2886
				44.6517
				13.6816
				13.9303
				10.8209
				40.9204
				4.97512
				18.1592
				45.0249
				38.1841
				36.4428
				15.6716
				0.497512
				31.4677
				13.5572
				7.33831
				14.1791
				56.592
				28.2338
				23.6318
				24.2537
				34.4527
				20.7711
				67.5373
				37.8109
				61.3184
				10.9453
				31.2189
				41.6667
				36.6915
				21.6418
				42.6617
				13.806
				42.7861
				19.403
				26.2438
				17.5373
				28.3582
				5.84577
				49.005
				18.0348
				49.2537
				45.6468
				35.0746
				18.6567
				5.34826
				59.204
				13.806
				16.2935
				45.398
				31.4677
				19.9005
				13.9303
				2.73632
				6.34328
				36.6915
				34.7015
				26.7413
				19.403
				19.2786
				1.36816
				8.70647
				16.791
				25.3731
				0.373134
				0.995025
				20.5224
				19.2786
				39.1791
				53.4826
				4.47761
				13.5572
				45.1493
				54.8507
				9.95025
				32.3383
				8.70647
				22.5124
				40.796
				8.83085
				45.2736
				37.1891
				36.6915
				0.373134
				14.6766
				8.08458
				12.4378
				12.8109
				21.393
				34.0796
				52.1144
				3.9801
				73.1343
				59.7015
				37.9353
				4.97512
				27.8607
				1.86567
				8.08458
				5.84577
				47.6368
				21.8905
				13.4328
				21.2687
				11.4428
				44.403
				4.35323
				43.5323
				100.249
				3.73134
				46.1443
	3Quart%Des
	37.7119
	5.08475
	44.0678
	5.08475
	14.8305
	21.1864
	0.423729
	6.35593
	2.11864
	5.08475
	8.89831
	8.47458
	47.8814
	38.9831
	2.54237
	20.7627
	25.4237
	8.89831
	39.4068
	41.1017
	10.5932
	27.1186
	12.7119
	30.5085
	35.5932
	5.08475
	20.339
	11.0169
	16.5254
	48.3051
	9.32203
	15.678
	28.3898
	47.8814
	23.7288
	30.9322
	10.5932
	55.9322
	38.1356
	56.7797
	33.0508
	13.9831
	12.2881
	13.1356
	18.6441
	69.0678
	35.5932
	39.8305
	22.0339
	5.08475
	56.7797
	55.0847
	51.2712
	77.5424
	0.423729
	5.9322
	29.2373
	10.1695
	2.54237
	0
	10.5932
	37.2881
	5.50847
	1.69492			3Quar%Des
	0			17.0398
	6.35593			5.47264
	9.32203			36.194
	48.3051			3.35821
	33.8983			11.6915
				7.33831
				12.5622
				55.8458
				11.6915
				21.1443
				63.6816
				17.2886
				32.2139
				7.58706
				33.5821
				28.8557
				2.36318
				30.8458
				11.6915
				15.4229
				28.2338
				30.0995
				8.70647
				0.497512
				53.7313
				26.3682
				32.9602
				38.5572
				14.6766
				11.0697
				18.7811
				42.5373
				6.34328
				28.8557
				59.9502
				38.4328
				42.5373
				0.373134
				11.0697
				49.2537
				6.96517
				21.6418
				17.2886
				44.6517
				13.6816
				13.9303
				10.8209
				40.9204
				4.97512
				18.1592
				45.0249
				38.1841
				36.4428
				15.6716
				0.497512
				31.4677
				13.5572
				7.33831
				14.1791
				56.592
				28.2338
				23.6318
				24.2537
				34.4527
				20.7711
				67.5373
				37.8109
				61.3184
				10.9453
				31.2189
				41.6667
				36.6915
				21.6418
				42.6617
				13.806
				42.7861
				19.403
				26.2438
				17.5373
				28.3582
				5.84577
				49.005
				18.0348
				49.2537
				45.6468
				35.0746
				18.6567
				5.34826
				59.204
				13.806
				16.2935
				45.398
				31.4677
				19.9005
				13.9303
				2.73632
				6.34328
				36.6915
				34.7015
				26.7413
				19.403
				19.2786
				1.36816
				8.70647
				16.791
				25.3731
				0.373134
				0.995025
				20.5224
				19.2786
				39.1791
				53.4826
				4.47761
				13.5572
				45.1493
				54.8507
				9.95025
				32.3383
				8.70647
				22.5124
				40.796
				8.83085
				45.2736
				37.1891
				36.6915
				0.373134
				14.6766
				8.08458
				12.4378
				12.8109
				21.393
				34.0796
				52.1144
				3.9801
				73.1343
				59.7015
				37.9353
				4.97512
				27.8607
				1.86567
				8.08458
				5.84577
				47.6368
				21.8905
				13.4328
				21.2687
				11.4428
				44.403
				4.35323
				43.5323
				100.249
				3.73134
				46.1443
	3Quart%Des
	37.7119
	5.08475
	44.0678
	5.08475
	14.8305
	21.1864
	0.423729
	6.35593
	2.11864
	5.08475
	8.89831
	8.47458
	47.8814
	38.9831
	2.54237
	20.7627
	25.4237
	8.89831
	39.4068
	41.1017
	10.5932
	27.1186
	12.7119
	30.5085
	35.5932
	5.08475
	20.339
	11.0169
	16.5254
	48.3051
	9.32203
	15.678
	28.3898
	47.8814
	23.7288
	30.9322
	10.5932
	55.9322
	38.1356
	56.7797
	33.0508
	13.9831
	12.2881
	13.1356
	18.6441
	69.0678
	35.5932
	39.8305
	22.0339
	5.08475
	56.7797
	55.0847
	51.2712
	77.5424
	0.423729
	5.9322
	29.2373
	10.1695
	2.54237
	0
	10.5932
	37.2881
	5.50847
	1.69492			3Quar%Des
	0			17.0398
	6.35593			5.47264
	9.32203			36.194
	48.3051			3.35821
	33.8983			11.6915
				7.33831
				12.5622
				55.8458
				11.6915
				21.1443
				63.6816
				17.2886
				32.2139
				7.58706
				33.5821
				28.8557
				2.36318
				30.8458
				11.6915
				15.4229
				28.2338
				30.0995
				8.70647
				0.497512
				53.7313
				26.3682
				32.9602
				38.5572
				14.6766
				11.0697
				18.7811
				42.5373
				6.34328
				28.8557
				59.9502
				38.4328
				42.5373
				0.373134
				11.0697
				49.2537
				6.96517
				21.6418
				17.2886
				44.6517
				13.6816
				13.9303
				10.8209
				40.9204
				4.97512
				18.1592
				45.0249
				38.1841
				36.4428
				15.6716
				0.497512
				31.4677
				13.5572
				7.33831
				14.1791
				56.592
				28.2338
				23.6318
				24.2537
				34.4527
				20.7711
				67.5373
				37.8109
				61.3184
				10.9453
				31.2189
				41.6667
				36.6915
				21.6418
				42.6617
				13.806
				42.7861
				19.403
				26.2438
				17.5373
				28.3582
				5.84577
				49.005
				18.0348
				49.2537
				45.6468
				35.0746
				18.6567
				5.34826
				59.204
				13.806
				16.2935
				45.398
				31.4677
				19.9005
				13.9303
				2.73632
				6.34328
				36.6915
				34.7015
				26.7413
				19.403
				19.2786
				1.36816
				8.70647
				16.791
				25.3731
				0.373134
				0.995025
				20.5224
				19.2786
				39.1791
				53.4826
				4.47761
				13.5572
				45.1493
				54.8507
				9.95025
				32.3383
				8.70647
				22.5124
				40.796
				8.83085
				45.2736
				37.1891
				36.6915
				0.373134
				14.6766
				8.08458
				12.4378
				12.8109
				21.393
				34.0796
				52.1144
				3.9801
				73.1343
				59.7015
				37.9353
				4.97512
				27.8607
				1.86567
				8.08458
				5.84577
				47.6368
				21.8905
				13.4328
				21.2687
				11.4428
				44.403
				4.35323
				43.5323
				100.249
				3.73134
				46.1443
	3Quart%Des
	37.7119
	5.08475
	44.0678
	5.08475
	14.8305
	21.1864
	0.423729
	6.35593
	2.11864
	5.08475
	8.89831
	8.47458
	47.8814
	38.9831
	2.54237
	20.7627
	25.4237
	8.89831
	39.4068
	41.1017
	10.5932
	27.1186
	12.7119
	30.5085
	35.5932
	5.08475
	20.339
	11.0169
	16.5254
	48.3051
	9.32203
	15.678
	28.3898
	47.8814
	23.7288
	30.9322
	10.5932
	55.9322
	38.1356
	56.7797
	33.0508
	13.9831
	12.2881
	13.1356
	18.6441
	69.0678
	35.5932
	39.8305
	22.0339
	5.08475
	56.7797
	55.0847
	51.2712
	77.5424
	0.423729
	5.9322
	29.2373
	10.1695
	2.54237
	0
	10.5932
	37.2881
	5.50847
	1.69492			3Quar%Des
	0			17.0398
	6.35593			5.47264
	9.32203			36.194
	48.3051			3.35821
	33.8983			11.6915
				7.33831
				12.5622
				55.8458
				11.6915
				21.1443
				63.6816
				17.2886
				32.2139
				7.58706
				33.5821
				28.8557
				2.36318
				30.8458
				11.6915
				15.4229
				28.2338
				30.0995
				8.70647
				0.497512
				53.7313
				26.3682
				32.9602
				38.5572
				14.6766
				11.0697
				18.7811
				42.5373
				6.34328
				28.8557
				59.9502
				38.4328
				42.5373
				0.373134
				11.0697
				49.2537
				6.96517
				21.6418
				17.2886
				44.6517
				13.6816
				13.9303
				10.8209
				40.9204
				4.97512
				18.1592
				45.0249
				38.1841
				36.4428
				15.6716
				0.497512
				31.4677
				13.5572
				7.33831
				14.1791
				56.592
				28.2338
				23.6318
				24.2537
				34.4527
				20.7711
				67.5373
				37.8109
				61.3184
				10.9453
				31.2189
				41.6667
				36.6915
				21.6418
				42.6617
				13.806
				42.7861
				19.403
				26.2438
				17.5373
				28.3582
				5.84577
				49.005
				18.0348
				49.2537
				45.6468
				35.0746
				18.6567
				5.34826
				59.204
				13.806
				16.2935
				45.398
				31.4677
				19.9005
				13.9303
				2.73632
				6.34328
				36.6915
				34.7015
				26.7413
				19.403
				19.2786
				1.36816
				8.70647
				16.791
				25.3731
				0.373134
				0.995025
				20.5224
				19.2786
				39.1791
				53.4826
				4.47761
				13.5572
				45.1493
				54.8507
				9.95025
				32.3383
				8.70647
				22.5124
				40.796
				8.83085
				45.2736
				37.1891
				36.6915
				0.373134
				14.6766
				8.08458
				12.4378
				12.8109
				21.393
				34.0796
				52.1144
				3.9801
				73.1343
				59.7015
				37.9353
				4.97512
				27.8607
				1.86567
				8.08458
				5.84577
				47.6368
				21.8905
				13.4328
				21.2687
				11.4428
				44.403
				4.35323
				43.5323
				100.249
				3.73134
				46.1443
	3Quart%Des
	37.7119
	5.08475
	44.0678
	5.08475
	14.8305
	21.1864
	0.423729
	6.35593
	2.11864
	5.08475
	8.89831
	8.47458
	47.8814
	38.9831
	2.54237
	20.7627
	25.4237
	8.89831
	39.4068
	41.1017
	10.5932
	27.1186
	12.7119
	30.5085
	35.5932
	5.08475
	20.339
	11.0169
	16.5254
	48.3051
	9.32203
	15.678
	28.3898
	47.8814
	23.7288
	30.9322
	10.5932
	55.9322
	38.1356
	56.7797
	33.0508
	13.9831
	12.2881
	13.1356
	18.6441
	69.0678
	35.5932
	39.8305
	22.0339
	5.08475
	56.7797
	55.0847
	51.2712
	77.5424
	0.423729
	5.9322
	29.2373
	10.1695
	2.54237
	0
	10.5932
	37.2881
	5.50847
	1.69492			3Quar%Des
	0			17.0398
	6.35593			5.47264
	9.32203			36.194
	48.3051			3.35821
	33.8983			11.6915
				7.33831
				12.5622
				55.8458
				11.6915
				21.1443
				63.6816
				17.2886
				32.2139
				7.58706
				33.5821
				28.8557
				2.36318
				30.8458
				11.6915
				15.4229
				28.2338
				30.0995
				8.70647
				0.497512
				53.7313
				26.3682
				32.9602
				38.5572
				14.6766
				11.0697
				18.7811
				42.5373
				6.34328
				28.8557
				59.9502
				38.4328
				42.5373
				0.373134
				11.0697
				49.2537
				6.96517
				21.6418
				17.2886
				44.6517
				13.6816
				13.9303
				10.8209
				40.9204
				4.97512
				18.1592
				45.0249
				38.1841
				36.4428
				15.6716
				0.497512
				31.4677
				13.5572
				7.33831
				14.1791
				56.592
				28.2338
				23.6318
				24.2537
				34.4527
				20.7711
				67.5373
				37.8109
				61.3184
				10.9453
				31.2189
				41.6667
				36.6915
				21.6418
				42.6617
				13.806
				42.7861
				19.403
				26.2438
				17.5373
				28.3582
				5.84577
				49.005
				18.0348
				49.2537
				45.6468
				35.0746
				18.6567
				5.34826
				59.204
				13.806
				16.2935
				45.398
				31.4677
				19.9005
				13.9303
				2.73632
				6.34328
				36.6915
				34.7015
				26.7413
				19.403
				19.2786
				1.36816
				8.70647
				16.791
				25.3731
				0.373134
				0.995025
				20.5224
				19.2786
				39.1791
				53.4826
				4.47761
				13.5572
				45.1493
				54.8507
				9.95025
				32.3383
				8.70647
				22.5124
				40.796
				8.83085
				45.2736
				37.1891
				36.6915
				0.373134
				14.6766
				8.08458
				12.4378
				12.8109
				21.393
				34.0796
				52.1144
				3.9801
				73.1343
				59.7015
				37.9353
				4.97512
				27.8607
				1.86567
				8.08458
				5.84577
				47.6368
				21.8905
				13.4328
				21.2687
				11.4428
				44.403
				4.35323
				43.5323
				100.249
				3.73134
				46.1443
	3Quart%Des
	37.7119
	5.08475
	44.0678
	5.08475
	14.8305
	21.1864
	0.423729
	6.35593
	2.11864
	5.08475
	8.89831
	8.47458
	47.8814
	38.9831
	2.54237
	20.7627
	25.4237
	8.89831
	39.4068
	41.1017
	10.5932
	27.1186
	12.7119
	30.5085
	35.5932
	5.08475
	20.339
	11.0169
	16.5254
	48.3051
	9.32203
	15.678
	28.3898
	47.8814
	23.7288
	30.9322
	10.5932
	55.9322
	38.1356
	56.7797
	33.0508
	13.9831
	12.2881
	13.1356
	18.6441
	69.0678
	35.5932
	39.8305
	22.0339
	5.08475
	56.7797
	55.0847
	51.2712
	77.5424
	0.423729
	5.9322
	29.2373
	10.1695
	2.54237
	0
	10.5932
	37.2881
	5.50847
	1.69492			3Quar%Des
	0			17.0398
	6.35593			5.47264
	9.32203			36.194
	48.3051			3.35821
	33.8983			11.6915
				7.33831
				12.5622
				55.8458
				11.6915
				21.1443
				63.6816
				17.2886
				32.2139
				7.58706
				33.5821
				28.8557
				2.36318
				30.8458
				11.6915
				15.4229
				28.2338
				30.0995
				8.70647
				0.497512
				53.7313
				26.3682
				32.9602
				38.5572
				14.6766
				11.0697
				18.7811
				42.5373
				6.34328
				28.8557
				59.9502
				38.4328
				42.5373
				0.373134
				11.0697
				49.2537
				6.96517
				21.6418
				17.2886
				44.6517
				13.6816
				13.9303
				10.8209
				40.9204
				4.97512
				18.1592
				45.0249
				38.1841
				36.4428
				15.6716
				0.497512
				31.4677
				13.5572
				7.33831
				14.1791
				56.592
				28.2338
				23.6318
				24.2537
				34.4527
				20.7711
				67.5373
				37.8109
				61.3184
				10.9453
				31.2189
				41.6667
				36.6915
				21.6418
				42.6617
				13.806
				42.7861
				19.403
				26.2438
				17.5373
				28.3582
				5.84577
				49.005
				18.0348
				49.2537
				45.6468
				35.0746
				18.6567
				5.34826
				59.204
				13.806
				16.2935
				45.398
				31.4677
				19.9005
				13.9303
				2.73632
				6.34328
				36.6915
				34.7015
				26.7413
				19.403
				19.2786
				1.36816
				8.70647
				16.791
				25.3731
				0.373134
				0.995025
				20.5224
				19.2786
				39.1791
				53.4826
				4.47761
				13.5572
				45.1493
				54.8507
				9.95025
				32.3383
				8.70647
				22.5124
				40.796
				8.83085
				45.2736
				37.1891
				36.6915
				0.373134
				14.6766
				8.08458
				12.4378
				12.8109
				21.393
				34.0796
				52.1144
				3.9801
				73.1343
				59.7015
				37.9353
				4.97512
				27.8607
				1.86567
				8.08458
				5.84577
				47.6368
				21.8905
				13.4328
				21.2687
				11.4428
				44.403
				4.35323
				43.5323
				100.249
				3.73134
				46.1443
	3Quart%Des
	37.7119
	5.08475
	44.0678
	5.08475
	14.8305
	21.1864
	0.423729
	6.35593
	2.11864
	5.08475
	8.89831
	8.47458
	47.8814
	38.9831
	2.54237
	20.7627
	25.4237
	8.89831
	39.4068
	41.1017
	10.5932
	27.1186
	12.7119
	30.5085
	35.5932
	5.08475
	20.339
	11.0169
	16.5254
	48.3051
	9.32203
	15.678
	28.3898
	47.8814
	23.7288
	30.9322
	10.5932
	55.9322
	38.1356
	56.7797
	33.0508
	13.9831
	12.2881
	13.1356
	18.6441
	69.0678
	35.5932
	39.8305
	22.0339
	5.08475
	56.7797
	55.0847
	51.2712
	77.5424
	0.423729
	5.9322
	29.2373
	10.1695
	2.54237
	0
	10.5932
	37.2881
	5.50847
	1.69492			3Quar%Des
	0			17.0398
	6.35593			5.47264
	9.32203			36.194
	48.3051			3.35821
	33.8983			11.6915
				7.33831
				12.5622
				55.8458
				11.6915
				21.1443
				63.6816
				17.2886
				32.2139
				7.58706
				33.5821
				28.8557
				2.36318
				30.8458
				11.6915
				15.4229
				28.2338
				30.0995
				8.70647
				0.497512
				53.7313
				26.3682
				32.9602
				38.5572
				14.6766
				11.0697
				18.7811
				42.5373
				6.34328
				28.8557
				59.9502
				38.4328
				42.5373
				0.373134
				11.0697
				49.2537
				6.96517
				21.6418
				17.2886
				44.6517
				13.6816
				13.9303
				10.8209
				40.9204
				4.97512
				18.1592
				45.0249
				38.1841
				36.4428
				15.6716
				0.497512
				31.4677
				13.5572
				7.33831
				14.1791
				56.592
				28.2338
				23.6318
				24.2537
				34.4527
				20.7711
				67.5373
				37.8109
				61.3184
				10.9453
				31.2189
				41.6667
				36.6915
				21.6418
				42.6617
				13.806
				42.7861
				19.403
				26.2438
				17.5373
				28.3582
				5.84577
				49.005
				18.0348
				49.2537
				45.6468
				35.0746
				18.6567
				5.34826
				59.204
				13.806
				16.2935
				45.398
				31.4677
				19.9005
				13.9303
				2.73632
				6.34328
				36.6915
				34.7015
				26.7413
				19.403
				19.2786
				1.36816
				8.70647
				16.791
				25.3731
				0.373134
				0.995025
				20.5224
				19.2786
				39.1791
				53.4826
				4.47761
				13.5572
				45.1493
				54.8507
				9.95025
				32.3383
				8.70647
				22.5124
				40.796
				8.83085
				45.2736
				37.1891
				36.6915
				0.373134
				14.6766
				8.08458
				12.4378
				12.8109
				21.393
				34.0796
				52.1144
				3.9801
				73.1343
				59.7015
				37.9353
				4.97512
				27.8607
				1.86567
				8.08458
				5.84577
				47.6368
				21.8905
				13.4328
				21.2687
				11.4428
				44.403
				4.35323
				43.5323
				100.249
				3.73134
				46.1443
	3Quart%Des
	37.7119
	5.08475
	44.0678
	5.08475
	14.8305
	21.1864
	0.423729
	6.35593
	2.11864
	5.08475
	8.89831
	8.47458
	47.8814
	38.9831
	2.54237
	20.7627
	25.4237
	8.89831
	39.4068
	41.1017
	10.5932
	27.1186
	12.7119
	30.5085
	35.5932
	5.08475
	20.339
	11.0169
	16.5254
	48.3051
	9.32203
	15.678
	28.3898
	47.8814
	23.7288
	30.9322
	10.5932
	55.9322
	38.1356
	56.7797
	33.0508
	13.9831
	12.2881
	13.1356
	18.6441
	69.0678
	35.5932
	39.8305
	22.0339
	5.08475
	56.7797
	55.0847
	51.2712
	77.5424
	0.423729
	5.9322
	29.2373
	10.1695
	2.54237
	0
	10.5932
	37.2881
	5.50847
	1.69492			3Quar%Des
	0			17.0398
	6.35593			5.47264
	9.32203			36.194
	48.3051			3.35821
	33.8983			11.6915
				7.33831
				12.5622
				55.8458
				11.6915
				21.1443
				63.6816
				17.2886
				32.2139
				7.58706
				33.5821
				28.8557
				2.36318
				30.8458
				11.6915
				15.4229
				28.2338
				30.0995
				8.70647
				0.497512
				53.7313
				26.3682
				32.9602
				38.5572
				14.6766
				11.0697
				18.7811
				42.5373
				6.34328
				28.8557
				59.9502
				38.4328
				42.5373
				0.373134
				11.0697
				49.2537
				6.96517
				21.6418
				17.2886
				44.6517
				13.6816
				13.9303
				10.8209
				40.9204
				4.97512
				18.1592
				45.0249
				38.1841
				36.4428
				15.6716
				0.497512
				31.4677
				13.5572
				7.33831
				14.1791
				56.592
				28.2338
				23.6318
				24.2537
				34.4527
				20.7711
				67.5373
				37.8109
				61.3184
				10.9453
				31.2189
				41.6667
				36.6915
				21.6418
				42.6617
				13.806
				42.7861
				19.403
				26.2438
				17.5373
				28.3582
				5.84577
				49.005
				18.0348
				49.2537
				45.6468
				35.0746
				18.6567
				5.34826
				59.204
				13.806
				16.2935
				45.398
				31.4677
				19.9005
				13.9303
				2.73632
				6.34328
				36.6915
				34.7015
				26.7413
				19.403
				19.2786
				1.36816
				8.70647
				16.791
				25.3731
				0.373134
				0.995025
				20.5224
				19.2786
				39.1791
				53.4826
				4.47761
				13.5572
				45.1493
				54.8507
				9.95025
				32.3383
				8.70647
				22.5124
				40.796
				8.83085
				45.2736
				37.1891
				36.6915
				0.373134
				14.6766
				8.08458
				12.4378
				12.8109
				21.393
				34.0796
				52.1144
				3.9801
				73.1343
				59.7015
				37.9353
				4.97512
				27.8607
				1.86567
				8.08458
				5.84577
				47.6368
				21.8905
				13.4328
				21.2687
				11.4428
				44.403
				4.35323
				43.5323
				100.249
				3.73134
				46.1443
	3Quart%Des
	37.7119
	5.08475
	44.0678
	5.08475
	14.8305
	21.1864
	0.423729
	6.35593
	2.11864
	5.08475
	8.89831
	8.47458
	47.8814
	38.9831
	2.54237
	20.7627
	25.4237
	8.89831
	39.4068
	41.1017
	10.5932
	27.1186
	12.7119
	30.5085
	35.5932
	5.08475
	20.339
	11.0169
	16.5254
	48.3051
	9.32203
	15.678
	28.3898
	47.8814
	23.7288
	30.9322
	10.5932
	55.9322
	38.1356
	56.7797
	33.0508
	13.9831
	12.2881
	13.1356
	18.6441
	69.0678
	35.5932
	39.8305
	22.0339
	5.08475
	56.7797
	55.0847
	51.2712
	77.5424
	0.423729
	5.9322
	29.2373
	10.1695
	2.54237
	0
	10.5932
	37.2881
	5.50847
	1.69492			3Quar%Des
	0			17.0398
	6.35593			5.47264
	9.32203			36.194
	48.3051			3.35821
	33.8983			11.6915
				7.33831
[truncated: 11,919 more rows]

## Sheet: table_S3
	Phenotypic Data						SNP Genotyping
	Experiment P28	Experiment S2		mean of P28 and S2
clone	%_susc	%_susc		mean of %_susc	Standard_Dev		PotVar0070000	solcap_snp_c1_15755	solcap_snp_c2_5769	PotVar0040682	PotVar0040668	PotVar0040650	solcap_snp_c2_9001	solcap_snp_c2_9005	solcap_snp_c2_9009	PotVar0041167	solcap_snp_c2_9269	solcap_snp_c2_9220	solcap_snp_c2_9137
Desiree	100	100		100	0		NA	NA	NA	NA	NA	NA	NA	NA	NA	NA	NA	NA	NA
Amanda	29.9578	15.9763		22.9671	6.99074		NA	NA	NA	NA	NA	NA	NA	NA	NA	NA	NA	NA	NA
15A_spg_001	9.2827	10.355		9.81887	0.536165		AB	AB	AB	AB	AB	AB	AB	AB	AB	BB	BB	AB	AB
15A_spg_002	6.75105	16.2722		11.5116	4.76057		AB	AB	AB	AB	AB	AB	AA	AA	AA	BB	AB	AA	BB
15A_spg_003	12.2363	14.2012		13.2187	0.982448		BB	AA	AA	AB	AB	AB	AB	AB	AB	BB	BB	AA	BB
15A_spg_004	41.3502	44.0828		42.7165	1.36631		AB	AB	BB	AA	BB	AA	AA	AA	AA	AB	AB	AA	BB
15A_spg_005	18.9873	33.7278		26.3576	7.37023		AB	AB	BB	AB	AB	AB	AA	AA	AA	BB	BB	AA	BB
15A_spg_006	16.0338	25.7396		20.8867	4.85294		AB	AB	AB	AB	AB	AB	AB	AB	AB	BB	BB	AB	AB
15A_spg_007	11.8143	13.0178		12.416	0.601703		AA	BB	BB	AB	AB	AB	AB	AB	AB	BB	BB	AB	AB
15A_spg_008	10.5485	14.2012		12.3749	1.82633		AA	BB	BB	AB	AB	AB	AA	AA	AA	BB	BB	AA	BB
15A_spg_009	25.3165	28.1065		26.7115	1.39503		AB	AB	AB	AB	AB	AB	AA	AA	AA	BB	BB	AA	BB
15A_spg_010	20.6751	21.0059		20.8405	0.165406		AB	AB	AB	AA	BB	AA	AA	AA	AA	AB	AB	AA	BB
15A_spg_011	20.6751	18.0473		19.3612	1.31388		BB	AA	AA	AA	BB	AA	AB	AB	AB	AB	AB	AB	AB
15A_spg_012	40.9283	49.4083		45.1683	4.24001		AB	AB	AB	AA	BB	AA	AA	AA	AA	AB	BB	AA	BB
15A_spg_013	13.0802	1.77515		7.42766	5.65251		AB	AB	AB	AA	BB	AA	AA	AA	AA	AB	AB	AA	BB
15A_spg_014	2.53165	4.43787		3.48476	0.953112		AA	BB	BB	AB	AB	AB	AA	AA	AA	BB	BB	AB	AB
15A_spg_015	5.06329	2.36686		3.71508	1.34821		AB	AB	BB	AB	AB	AB	AA	AA	AA	BB	BB	AA	BB
15A_spg_016	55.2743	37.8698		46.572	8.70222		AB	AB	AA	AA	BB	AA	AB	AB	AB	AB	AB	AB	AB
15A_spg_017	89.0295	63.6095		76.3195	12.71		BB	AA	AA	AA	BB	AA	AB	AB	AB	AB	AB	AB	BB
15A_spg_018	52.3207	34.9112		43.616	8.70472		AA	BB	BB	AA	BB	AA	AA	AA	AA	AB	AB	AA	BB
15A_spg_019	7.173	15.3846		11.2788	4.10581		AB	AB	AB	AB	AB	AB	AA	AA	AA	BB	BB	AA	BB
15A_spg_020	7.173	7.98817		7.58058	0.407585		AB	AB	AB	AA	BB	AA	AB	AB	AB	AB	BB	AB	AB
15A_spg_021	43.8819	31.3609		37.6214	6.26045		AB	AB	AB	AA	BB	AA	AB	AB	AB	AB	BB	AA	BB
15A_spg_023	21.519	17.1598		19.3394	2.17961		AB	AB	BB	AB	AB	AB	AA	AA	AA	BB	BB	AB	AB
15A_spg_024	37.5527	57.1006		47.3267	9.77392		AA	BB	BB	AA	BB	AA	AA	AA	AA	AB	AB	AB	AB
15A_spg_025	13.5021	16.568		15.0351	1.53297		AB	AB	AB	AB	AB	AB	AB	AB	AB	BB	BB	AB	AB
15A_spg_026	43.8819	35.503		39.6924	4.18945		AA	BB	BB	AA	BB	AA	AA	AA	AA	AB	AB	AA	BB
15A_spg_027	37.5527	38.7574		38.1551	0.602327		AB	AB	AB	AA	BB	AA	AB	AB	AB	AB	AB	AB	AB
15A_spg_028	32.0675	28.4024		30.2349	1.83257		AB	AB	BB	AB	AB	AB	AA	AA	AA	BB	AB	AA	BB
15A_spg_029	11.3924	25.4438		18.4181	7.02569		AB	AB	AB	AB	AB	AB	AA	AA	AA	BB	BB	AA	BB
15A_spg_030	25.3165	38.4615		31.889	6.57254		AB	AB	AB	AB	AB	AB	AB	AB	AB	BB	BB	AB	AB
15A_spg_032	13.9241	15.0888		14.5064	0.582353		BB	AA	AA	AB	AB	AB	AB	AB	AB	BB	BB	AB	AB
15A_spg_033	12.6582	10.355		11.5066	1.1516		AB	AB	AB	AB	AB	AB	AB	AB	AB	BB	BB	AB	AB
15A_spg_036	26.1603	37.2781		31.7192	5.55888		AB	AB	AB	AA	BB	AA	AB	AB	AB	AB	AB	AB	AB
15A_spg_037	8.43882	25.7396		17.0892	8.65041		NA	NA	NA	NA	NA	NA	NA	NA	NA	NA	NA	NA	NA
15A_spg_038	40.5063	43.4911		41.9987	1.4924		BB	AA	AA	AA	BB	AA	AB	AB	AB	AB	AB	AB	AB
15A_spg_039	10.9705	8.28402		9.62724	1.34322		AB	AB	AB	AA	BB	AA	AA	AA	AA	AB	AB	AA	BB
15A_spg_040	9.70464	19.5266		14.6156	4.91099		BB	AA	AB	AB	AB	AB	AA	AA	AA	BB	BB	AA	BB
15A_spg_041	2.53165	5.91716		4.2244	1.69276		NA	NA	NA	NA	NA	NA	NA	NA	NA	NA	NA	NA	NA
15A_spg_044	47.6793	52.9586		50.319	2.63963		AA	BB	BB	AA	BB	AA	AA	AA	AA	AB	AB	AA	BB
15A_spg_045	5.06329	3.25444		4.15886	0.904427		AB	AB	AB	AB	AB	AB	AB	AB	AB	BB	BB	AB	AB
15A_spg_046	12.2363	9.1716		10.7039	1.53234		AA	BB	AB	AB	AB	AB	AA	AA	AA	BB	BB	AA	BB
15A_spg_047	11.8143	10.355		11.0847	0.729658		BB	AA	AA	AB	AB	AB	AB	AB	AB	BB	BB	AB	AB
15A_spg_048	75.5274	81.0651		78.2963	2.76883		BB	AA	AB	AA	BB	AA	AB	AB	AB	AB	AB	AB	AB
15A_spg_049	20.2532	31.6568		25.955	5.70182		BB	AA	AA	AA	BB	AA	AB	AB	AB	AB	AB	AB	AB
15A_spg_050	2.53165	4.73373		3.63269	1.10104		AB	AB	AB	AB	AB	AB	AA	AA	AA	BB	BB	AA	BB
15A_spg_051	5.48523	15.0888		10.287	4.80176		AB	AB	AB	AB	AB	AB	AB	AB	AB	BB	AB	AB	AB
15A_spg_052	18.9873	21.0059		19.9966	1.00929		AB	AB	AB	AB	AB	AB	AB	AB	AB	BB	BB	AB	AB
15A_spg_055	60.3376	63.0178		61.6777	1.3401		BB	AA	AA	AA	BB	AA	AB	AB	AB	AB	AB	AA	BB
15A_spg_056	53.5865	77.8107		65.6986	12.1121		AB	AB	AB	AA	BB	AA	AB	AB	AB	AB	AB	AB	AB
15A_spg_057	10.5485	15.3846		12.9666	2.41805		AB	AB	AB	AB	AB	AB	AA	AA	AA	BB	BB	AA	BB
15A_spg_058	6.75105	7.10059		6.92582	0.174768		AB	AB	AB	AB	AB	AB	AA	AA	AA	BB	BB	AA	BB
15A_spg_060	16.4557	17.7515		17.1036	0.647892		AB	AB	AB	AA	BB	AA	AB	AB	AB	BB	BB	AB	AB
15A_spg_061	7.173	6.21302		6.69301	0.479989		BB	AA	AA	AB	AB	AB	AB	AB	AB	BB	AB	AB	AB
15A_spg_063	7.59494	15.0888		11.3418	3.74691		AA	BB	BB	AB	AB	AB	AA	AA	AA	BB	BB	AB	AB
15A_spg_064	20.2532	42.8994		31.5763	11.3231		AB	AB	AB	AB	AB	AB	AB	AB	AB	BB	BB	AA	BB
15A_spg_065	5.90717	6.80473		6.35595	0.44878		AB	AB	AB	AB	AB	AB	AB	AB	AB	BB	AB	AA	BB
15A_spg_066	8.86076	3.5503		6.20553	2.65523		AB	AB	AB	AA	BB	AA	AB	AB	AB	BB	BB	AB	AB
15A_spg_067	5.48523	11.2426		8.36392	2.87869		AB	AB	AB	AB	AB	AB	AB	AB	AB	BB	AB	AA	BB
15A_spg_068	16.8776	21.0059		18.9418	2.06414		AB	AB	AB	AB	AB	AB	AA	AA	AA	BB	BB	AB	AB
15A_spg_069	12.2363	18.6391		15.4377	3.20138		BB	AA	AA	AB	AB	AB	AB	AB	AB	BB	BB	AA	BB
15A_spg_070	10.5485	7.98817		9.26834	1.28018		NA	NA	NA	NA	NA	NA	NA	NA	NA	NA	NA	NA	NA
15A_spg_071	0	NA		0	0		NA	NA	NA	NA	NA	NA	NA	NA	NA	NA	NA	NA	NA
15A_spg_072	0	10.6509		5.32544	5.32544		NA	NA	NA	NA	NA	NA	NA	NA	NA	NA	NA	NA	NA
15A_spg_073	10.5485	17.4556		14.0021	3.45355		AB	AB	AB	AB	AB	AB	AB	AB	AB	BB	BB	AB	AB
15A_spg_074	12.2363	23.3728		17.8045	5.56825		BB	AA	AA	AB	AB	AB	AB	AB	AB	BB	BB	AB	AB
15A_spg_075	24.0506	25.4438		24.7472	0.696577		NA	NA	NA	NA	NA	NA	NA	NA	NA	NA	NA	NA	NA
15A_spg_076	26.5823	29.2899		27.9361	1.35383		NA	NA	NA	NA	NA	NA	NA	NA	NA	NA	NA	NA	NA
15A_spg_077	8.01688	7.98817		8.00252	0.014356		NA	NA	NA	NA	NA	NA	NA	NA	NA	NA	NA	NA	NA
15A_spg_078	54.4304	74.2604		64.3454	9.91499		BB	AA	AA	AA	BB	AA	AB	AB	AB	AB	AB	AB	AB
15A_spg_079	56.962	64.7929		60.8775	3.91544		AB	AB	AB	AA	BB	AA	AB	AB	AB	AB	AB	AB	AB
15A_spg_080	42.616	NA		42.616	0		AA	BB	BB	AA	BB	AA	AA	AA	AA	AB	AB	AA	BB
15A_spg_081	45.9916	22.4852		34.2384	11.7532		BB	AA	AB	AA	BB	AA	AB	AB	AB	AB	AB	AB	AB
15A_spg_082	52.3207	69.5266		60.9237	8.60298		AB	AB	AB	AA	BB	AA	AA	AA	AA	AB	AB	AA	BB
15A_spg_083	8.43882	9.46746		8.95314	0.514319		AA	BB	BB	AB	AB	AB	AA	AA	AA	BB	BB	AA	BB
15A_spg_084	54.4304	74.8521		64.6412	10.2108		BB	AA	AB	AA	BB	AA	AA	AA	AA	AB	AB	AA	BB
15A_spg_085	10.9705	15.0888		13.0296	2.05915		BB	AA	AA	AB	AB	AB	AB	AB	AB	BB	BB	AB	AB
15A_spg_086	7.59494	7.10059		7.34776	0.247172		AB	AB	BB	AA	BB	AA	AA	AA	AA	AB	AB	AA	BB
15A_spg_087	5.48523	13.9053		9.69528	4.21005		AB	AB	AB	AB	AB	AB	AB	AB	AB	BB	BB	AB	AB
15A_spg_088	9.70464	48.2249		28.9647	19.2601		NA	NA	NA	NA	NA	NA	NA	NA	NA	NA	NA	NA	NA
15A_spg_089	50.211	72.1893		61.2002	10.9892		NA	NA	NA	NA	NA	NA	NA	NA	NA	NA	NA	NA	NA
15A_spg_090	18.9873	29.8817		24.4345	5.44716		NA	NA	NA	NA	NA	NA	NA	NA	NA	NA	NA	NA	NA
15A_spg_091	5.48523	18.6391		12.0621	6.57691		NA	NA	NA	NA	NA	NA	NA	NA	NA	NA	NA	NA	NA
15A_spg_092	5.90717	14.2012		10.0542	4.14701		NA	NA	NA	NA	NA	NA	NA	NA	NA	NA	NA	NA	NA
15A_spg_093	5.48523	3.25444		4.36983	1.1154		NA	NA	NA	NA	NA	NA	NA	NA	NA	NA	NA	NA	NA
15A_spg_094	35.865	49.1124		42.4887	6.62372		NA	NA	NA	NA	NA	NA	NA	NA	NA	NA	NA	NA	NA
15A_spg_095	14.346	42.0118		28.1789	13.8329		NA	NA	NA	NA	NA	NA	NA	NA	NA	NA	NA	NA	NA

## Sheet: read_me
Getting help from the extended family: Identification and Genetic Characterisation of Novel Resistance to Globodera pallida ‘Oberlangen’ in Wild Solanum Species
Helgard Kaufmann1, Sebastian Kiewnick2, Thilo Hammann3, Eckhard Tacke4, Stefanie Hartje4, Friedrich Kauder5, Katja Muders6, Vanessa Prigge7, Marcus Linde1 und Thomas Debener1
1 Leibniz University Hannover, Institute of Plant Genetics, Section Molecular Plant Breeding, Hannover, Germany
helgard.kaufmann@genetik.uni-hannover.de
contents:
table S1	data for population 5A-gop	Phenotyping: The third quartiles of the cyst counts were calculated for each clone (6 replicates per clone from a single experiment) and the relative susceptibility was determined in comparison to the standard susceptible control Desiree.
		SNP data for the markers presented in table 5: (NA) not available; A,B: alleles as defined in the SNP-Chip data report for 5A-gop*)
table S2	data for population 14A-hwk	Phenotyping: experimental overview: in experiments S1,S3,S7 and P28, subsets of the population were phenotyped. The third quartiles of the cyst counts were calculated for each clone for n=10 (P28,S1) and n=12 (S3,S7). The relative susceptibility in comparison to the standard susceptible control Desiree was calculated.For clones with data from at least two experiments, the mean was calculated from…
		SNP data for the markers presented in Table 6. (NA: not available; A,B: alleles as defined in the SNP-Chip data reports for 14A-hwk*)
table S3	data for population 15A-spg	Phenotyping: data from two independent experiments P28 ans S2. The third quartiles of the cyst counts were calculated for each clone for n=10 (P28) and n=12 (S2) replicates. The relative susceptibility in comparison to the standard susceptible control Desiree was calculated. The mean was calculated from these data.(NA: no data available);
		SNP data for the markers presented in Table 7. (NA: not available; A,B: alleles as defined in the SNP-Chip data reports for 15A-spg*)
		*) SNP-Chip-data are available in the figshare repository (DOI https://doi.org/10.6084/m9.figshare.28229168)
table S4	SNP marker sequences

## Sheet: table_S4
SNP Name	Sequence	Allele A	Allele B
PotVar0024727	[A/G]TAATCTACTAAGTATATGGTTCTTGGACGTGACATTATGTAACATGTTGTTACATAACTT	A	G
PotVar0040248	NNN[A/G]TTCGTGCTGATTTGCATCTGCCATCtCTGCCAATTATTCAGGTTAGCTAATGTAGTTTGC	A	G
PotVar0040650	CGCAATTAACAATTTTATCAACCTAATGATTCCTCCTGAGACAGTAAGGAATAAGCAGTA[A/G]	A	G
PotVar0040668	ACATGTGTCAACAAATCAATCAATCAACCTTTCAAACCTTACCTATTTAAGCTCAGCTAT[A/G]	A	G
PotVar0040682	NNN[A/G]ATTTATCTGAAGCGTAATGTAGAAGAGCCGATTGATTCAGCTGCCGTTTCCGATGAaTTg	A	G
PotVar0041167	NNN[A/G]CCAACTATTACTTCTAGGGAAATTCAGACTGCTGTCAGACTTGTGCTACCTGGTGAATTG	A	G
PotVar0070000	[A/G]TACATCTTTATGGCTGGTGTATTTGATGCTCTCACAAACAAGTCCACAAAGTAAGCCTTA	A	G
PotVar0085295	GGTGATTATAGGAGAGTTTTCCTCAAGTCCTTAGTTTTTTGAGGAATTTTTATACCCTAA[A/C]	A	C
PotVar0089818	TTCCATGAAGTGGGCATCAAGGTTCTTGGTGATGTTGTCTTAAATCATAGATGTGCAAGT[A/G]	A	G
PotVar0117119	ACGAAAAGGGTTCGTCCCAATCGGTACTAATTTAATTTTTAAGCAAAGATACTTCCTTTT[A/C]	A	C
PotVar0125852	[A/G]ATAGCATTTTAGTTGTTTTGTATAAATTAGCGCACCAAGTATGGAGTTTGGTTATTATTT	A	G
PotVar0132843	TAGTATAGAACTAGATAGAAAAGACCAACATGATAGTAATTTATGTCCTCATTTATCATT[A/C]	A	C
solcap_snp_c1_15063	CCTTGAAACACTAGGAATGGAGCTCTATAGTACTCAATAGTGCAGTTGAA[A/C]TCCTTGAACTTAAAAATCAAGAAACCCATGTGCTTTGTGATGGGATTTCC	A	C
solcap_snp_c1_15755	ATTGTGCCAACTGGTTGACCGCGAAAATGAACCATAGTGCGGCGTAGAGC[A/G]TCCCATGCTTCAGCAACCATTGGATGGGGCTCAAAAGAGTTCCGGGCTGA	A	G
solcap_snp_c1_3789	CAAAAAGTTCAAACTTTACATTAGAGTTCAGATCATAGTTACCACACTTC[A/G]CGATTATTCGGGAGTCGAGACGATCTTCATGGAGTTTCTAATGCTTTTGA	A	G
solcap_snp_c2_43535	AAGGTTTTTCCATACTAGGAAGTAAGATGATATCCCTAGGGGTATTTTAC[A/G]TGCAGAAGCTCTCTTGCTAGTAGAAGTAAGAGTAGCAAGATTAGGACTAT	A	G
solcap_snp_c2_5769	AGCCCCAGACATAATGGTTCTTACTGATGATAAATCATAATTATCAACCA[A/T]AGGACTCTTAGCAATGGCCAAAACAATAGGTGGCACAAATGGCCCTATTG	A	T
solcap_snp_c2_9001	ATATAATTATAGTGCTGACCTTTAAATGACAAACTCGTCCAACACTCGGG[A/C]TCAATCTGGTTCAACCAATCATATGCGTGTGAACAAATCTGTTTAATTTG	A	C
solcap_snp_c2_9002	TGGTAAATGTGTGTATGATTACTGCTCGAGTTACTTCACGGTTGAAAGTT[A/T]CCATTTTACATATTCTGCATCTGTAAATCCGATACCTGGGATTGGAACAC	A	T
solcap_snp_c2_9005	TCTTATCTGGGTCTATAGTTTTGGTCTCCTCTGGTTTTTCCTCTATCGGC[A/G]ATTCTGGAGGGCAAGGAGGTAGCACATCTGCAGTATCTGACTCGCCATCT	A	G
solcap_snp_c2_9009	GAGGTACAGTGTCTGCAACTCATGCATTCCCCAGTAAATAAGGTAAGCAC[A/G]TGGTCCCCTTCTACAAATTCAGTCACTCCTTCCCCAACACTCTCAACAAT	A	G
solcap_snp_c2_9137	ATATCACCAGTTTCTAGGCACTCCTGGGATTACATTAATAGATTTGTCGA[A/G]CCTTATTCCTGCTCCTCCTTGAGCCGTGCATCTTATTCCCCAGAATCTTC	A	G
solcap_snp_c2_9220	CTTCCAACCGGGTTGACTCCATCTGAAGAGTGATAACCAATGTGCACAAC[A/G]CCTTGAAAAGGGAGTAGATGATGTTCACACTGGGACCAGAATGACAAATT	A	G
solcap_snp_c2_9269	GAAGAACGTAAACTAAAAGAATACAAAGATGATTCTCCGGTCAAGCTCGG[A/G]CCAGCAGAGAAGTTTCTGAAAGCAGTGCTTGATGTACCTTTTGCATTCAA	A	G
